# Supplementary material for: Age and Haplotype Variations within FADS1 Interact and Associate with Alterations in Fatty Acid Composition in Human Male Cortical Brain Tissue
Source: PLoS One. 2012 Aug 10;7(8):e42696. doi: 10.1371/journal.pone.0042696 (PMC3416866; doi:10.1371/journal.pone.0042696)
Supplement: Table S1 — Sample sizes after outlier removal by genotype for measures investigated in this study. (XLSX) [file pone.0042696.s006.xlsx]

## Sheet: TableS1
SNP	rs174546	rs174548	rs174549	rs174555
FADS1 activity	27, 23, 11	35, 19, 7	35, 19, 7	30, 21, 10
FADS2 activity	27, 22, 11	35, 19, 6	35, 19, 6	30, 21, 9
LA	27, 23, 11	35, 19, 4	35, 19, 4	30, 21, 10
DGLA	27, 22, 9	35, 19, 7	35, 19, 7	30, 21, 7
AA	27, 22, 11	35, 19, 7	35, 19, 7	30, 21, 10
FADS1 expression	25, 22, 11	30, 15, 6	30, 15, 6	28, 20, 10
FADS2 expression	23, 19, 9	30, 15, 6	30, 15, 6	26, 17, 8
Alleles	T/T, C/T, C/C	C/C, C/G, G/G	G/G, A/G, A/A	T/T, C/T, C/C
